# Supplementary material for: Identification of New Genes and Loci Associated With Bone Mineral Density Based on Mendelian Randomization
Source: Front Genet. 2021 Sep 8;12:728563. doi: 10.3389/fgene.2021.728563 (PMC8456003; doi:10.3389/fgene.2021.728563)
Supplement: Supplementary Table 1 — Predicted genes. [file Table_1.XLS]

## Sheet: significant genes
KIAA1530
FOXRED2
DGKQ
AC103779.5,DOCK5
KCTD9,AC103779.5
ERP27
NME1-NME2
SPAG9
CTBP1
C4orf14
IGFBP7
CDK9
TTC16
SH2D3C
SRR,TSR1
STT3A
CDS2
DAB2
SMAD5
FBN2
ST8SIA4
FAM174A
-
FDFT1
CTSB
BLK
RBM6
KLHL8
DCAKD
SLC39A3
PELO,ITGA1
ANKRD55
EIF2S2
TMEM97
SARM1,SLC46A1
ERO1L
TGFBI
TUBB3
DBNDD1
DEF6
PPP1R3B
MFHAS1
IQGAP1
ARHGAP15
MERTK
CTPS
PILRB
STAG3OS,STAG3,PVRIG
STAG3OS,STAG3
LRCH4,AC069281.6-3
C7orf58
SKAP2
MSRA
XKR6
AC068353.34
SOCS2,AC025260.29-3
C8orf13,C8orf12
MGMT
H1F0
NOL12
SH3BP1
GCAT
NICN1
AMT
VNN3
LACTB2
TRAM1,AC120194.6
SNX11
FRAP1
MTMR9
RMI1
DNAJC15
EXOSC2
SUSD3
CCBL2
SRP54
EIF2B2
MLH3
ACYP1
MARK3
DDX17
JOSD1
NIN
FBLN5
TRIP11
ACSS2
GGT7
C14orf10
BAG5
EIF5
CKB
SYNE2
AKAP11
CDC42
AC012100.1
AP4E1
SMAD3
DEF8
TCF25
TRIM10
DALRD3,WDR6
QRICH1
C19orf35
KIF1B
DFFA
TSPAN3
PSTPIP1
ELL,PGPEP1
LRRC25,PGPEP1
SPTBN1
PNKD
SLC11A1
CTNNB1
UBE2E3
STK17B
WDSUB1
IL8RB
MAP1LC3A
MS4A6A
GLS
ZNF641
RPL10A
CIB1
KIAA1267
LRRC37A,ARL17
XBP1
TXNDC3
CREB5
C11orf10
FADS1
FADS2
SUPT3H
GPR141
RERE
HOXA5,HOXA3
MS4A2
MS4A4A
AVL9,KBTBD2
HIBADH
CCNL1
ZFAND2A
EPDR1
EPSTI1
COPS3
NT5M
FLCN
PIGN
PDCD5
GPR177
SSH2
VASP
C19orf40
SLC7A9
CCDC123
FKRP
LRP3
HNRNPUL1
ARRDC2
PTPLAD1
CCDC12
DHRS8
SLC25A13
SNAP47,JMJD4
HIST1H2AC,HIST1H2BD,HIST1H4A
BTN3A2
BTN3A1
C6orf192
RBMS2P
BAZ2A
STX4
HSPA4
C10orf57
BCKDHA
B9D2
GOLGB1
CYBRD1
DIP2B
METTL7A
KIAA0391
TRIM38
PTPN1
CITED4
LRRC37A4,AC091132.16-2,AC091132.16-1
GPR19
UBA7
C3orf54
MTMR11
HLX
MRPL30,LIPT1
TSGA10,C2orf15
REV1
L3MBTL3
C11orf17
SPI1
ACP2
MYBPC3,MADD
NR1H3
EIF4A1,CD68
TNFSF12
SAT2
CCR3
CPEB4
CPEB2
C12orf23
ZMAT5,UCRC
HLA-G
HLA-F
FKBP11,CCDC65
ARF3
CACNB3
SH3D20
APEH
SNRNP25
C16orf35
C16orf35,MPG
POLR3K
HBZ
MTMR3
HIPK1,DCLRE1B
RAP1GAP
JARID1A
MARCO
NT5DC3
MAP3K11,SIPA1
TMEM9B
NRIP3
LGALS2
CHMP4B
CPT1A
MTL5
SLC2A8
UNC84B
HIATL1
ZMAT5,ASCC2
BAMBI
HEBP1
ABCB9
ZFP90
RHOC
ST7L
NCKIPSD
ARIH2
BCKDK
ZNF668
ITGAX
C12orf41
LASS5
C12orf62
LIMA1
MFSD5
NBL1
PTPN7
LRRC8B
WARS2
BICD2
C11orf46
SETD8
CCDC92
LACTB
CYB5D1
MOV10
WDR51B
VNN2
VNN1
C5orf4
DDX23
LEMD3
CWF19L1
NSMCE4A
ATE1
SF3A3
INPP5B
FHL3
UTP11L
C1orf122
MS4A14
MS4A7
RHD
THBS3
ADAM15
ZXDC
CHST13
LGR6
ALS2
RBPSUH
HIST1H2BK
ZNRD1
LRRC1
TEK
FGD3
C6orf224
CDKN1B
NINJ2
CLYBL
LITAF
HP
TIMP2
STRA13
DCXR
MMD
ASB16,C17orf65
SLC4A1
SLC25A39
G6PC3
C17orf53
RUNDC3A
UBTF
C17orf32
DIP2A
C21orf57
PRMT2
C21orf85,MCM3AP,MCM3APAS
SF3A1
MTP18
EP300
L3MBTL2,CHADL
CRELD2
TEF
HLA-E
RPP21
PHF13
ZBTB48
ACYP2
C2orf63
ATG7
USP4
ARHGEF3
STK32C
SLC22A16
C6orf97
XRCC3,KLC1
TDRD9
SLC48A1
ATF1
C10orf32
NT5C2
AYTL1
CDC42SE1,C1orf56
BANF1
CCS
GAL
INTS5
ZNF193
SSR1
TRPC4AP
EDEM2
TIMM22
KLHDC8B,CCDC36
HIST1H1C,HIST1H4A
PPP1R11
MKRN2
FAM89B
MED19
DHRS12
DHRS1
NMRAL1
AXIN1
NME4
DECR2
TNRC6A
PNPO
TOB1
NFATC1
MARCH2,ELAVL1
MZF1
EPHA4
INSIG2
RTN4
LIME1
ZBED4
KREMEN1
IQCB1
ARF4
AGPAT9
CSF1R
EXT1
RWDD2A
NSUN4
GNA12
DUSP3
AKAP10
AXIN2
SPATA20
AP3D1
ASB3
LAP3
AKAP7
FCHO2
USP48
HBQ1
WDFY2
FAM118A
TTC38
CLDN5
SMOX
GABBR1
TPM2
DPYSL4
CASP7
FIBP
KIAA1715
CTSW
AC009065.8-1,RNPS1
LGALS1
CCR1
NT5E
EPHB4
GNRH1,AC103779.5
ZNF683
STOX1
USMG5,hsa-mir-1307
MS4A3
C14orf24
PIAS4
CRIPT
EIF6
MBNL1
SENP7
ZKSCAN4
CCDC117
SLC45A4
TRADD
CES2
LRRC29
ATP6V0D1
MYH9
DUSP18,SLC35E4
MEOX1
HM13
SAMD3
ZYG11B
SCP2
ECHDC2
DYNC1LI2
EPRS
HOXB2
DCP2
STAT6
RMND1
ITIH4
PRKD2
SUMF1
AL645939.6-3
CKLF
TMUB2
TMEM101
MRPL52
BSCL2
B3GALT6
TNFRSF4
SSU72
TNFRSF18
MRPL20
GAK
MADD
RILPL2
PANK2
DDX5
CCDC45
LRIG1
C11orf49
HMGN4
BTN2A2
PHF11
INSC
ARHGEF19
NSF
HYAL3,NAT6
RPA1
NMT1
CTSS
HIST1H4H
HIST1H2BG
DNAH17,PGS1
C17orf81
ACADVL
MANBA
NDST2
VPS28
FAM129B
ZGPAT
AP1B1
Z97195.1-1,C1orf105,PIGC
PLXNB2
PSME4
MAP2K2
HLA-L
CD44
PGP
LSS
C21orf56
ZNF688,BOLA2B,CORO1A
SPATA13
FAM38A
C17orf90
CFD
MED16
IL12RB1
C5
HIF1AN
NSUN2
SURF6
SERPING1
BCL2L11
MOBKL2C
TGFBR2
SND1
TNFSF12,EIF4A1
CHRNB1
NQO1
TNNC2
LRRC45
SPG7
RPL13
IL11RA
ARID1A
ZDHHC18
PIGV
ANKRD10
PRDX5
DNAJA3
RAB11FIP4
EFEMP2
ERCC1,CD3EAP
DOCK8
TIMM10
PISD
PIK3IP1
LIMK2
CBX6
PANX2
MKKS
DDX59
TREX1,ATRIP
MUTYH
TSC22D2
ZNF502
MAD2L1BP
GMDS
ESNA1
BECN1
FBP1
TFCP2
LY6G5C
HSPA1B
ZNF605
ZNF689
PRR14
CYTH1
JUP
NT5C3L
SENP2
CXCR6,FYCO1
MAPKAPK3
KLHDC10
HNRNPK
LDHC
SNTB2
C16orf70
C19orf56
NUFIP2
EVI2A,NF1
MRPS6
MICB
