# Supplementary material for: Identification of New Genes and Loci Associated With Bone Mineral Density Based on Mendelian Randomization
Source: Front Genet. 2021 Sep 8;12:728563. doi: 10.3389/fgene.2021.728563 (PMC8456003; doi:10.3389/fgene.2021.728563)
Supplement: Supplementary Table 2 — Predicted SNPs. [file Table_2.XLS]

## Sheet: significant snp
rs10000012	2.79298e-56
rs1000427	5.43278e-119
rs10004297	1.31663e-66
rs10004482	4.04642e-71
rs10006789	9.04644e-33
rs1000798	8.56683e-55
rs1000798	1.19273e-15
rs1001096	2.69398e-178
rs1001475	3.41706e-24
rs1001475	7.14383e-14
rs10016557	9.76284e-44
rs10016557	8.23415e-13
rs10020462	1.30622e-29
rs10020462	8.65814e-28
rs1002095	3.49781e-26
rs1002095	1.22731e-13
rs1002095	2.41404e-12
rs1002135	3.77093e-20
rs10023660	6.96037e-49
rs10024529	3.02734e-65
rs1002777	3.24169e-22
rs1002929	9.81343e-198
rs10035279	7.7475e-57
rs10035279	2.2844e-25
rs10035581	1.94745e-114
rs10036667	9.78336e-90
rs10036759	9.81343e-198
rs10040225	1.2286e-66
rs10040784	9.81343e-198
rs10040844	1.54535e-49
rs10040844	2.46675e-28
rs10040844	3.33887e-25
rs10043360	5.93587e-90
rs10045073	9.81343e-198
rs10046769	2.41862e-35
rs1004712	9.5577e-84
rs1004712	1.04675e-43
rs1004712	5.11471e-21
rs1004712	7.80239e-17
rs1004712	1.38251e-13
rs10047541	9.81343e-198
rs10049087	9.81343e-198
rs10049549	9.81343e-198
rs10050527	1.24473e-41
rs10050527	2.16003e-23
rs10050527	4.86487e-23
rs10050527	5.55576e-12
rs1005136	1.22231e-72
rs10052731	1.66824e-116
rs10053862	1.07035e-43
rs10053862	3.3587e-26
rs10053862	1.23763e-25
rs1005513	1.30919e-29
rs1005513	1.67464e-12
rs1005556	1.68101e-133
rs1005577	9.81343e-198
rs10056462	2.5608e-69
rs10056474	9.81343e-198
rs1005678	3.82695e-142
rs10057405	1.667e-181
rs10057855	4.47261e-187
rs10058075	1.75303e-37
rs10058075	8.04228e-27
rs10058246	1.29221e-39
rs10058246	1.0166e-21
rs10058246	2.47075e-21
rs10058246	3.53413e-11
rs10059225	1.70364e-11
rs10062661	3.13077e-40
rs10062661	2.63332e-22
rs10062661	3.24259e-21
rs10062661	2.95894e-11
rs10063896	6.75537e-72
rs10065096	3.13551e-22
rs10065637	2.16568e-111
rs10065637	3.65567e-95
rs10066555	3.09175e-185
rs10068371	9.81343e-198
rs10069968	2.22833e-22
rs10070876	6.28941e-19
rs10070876	7.79861e-12
rs1007090	2.41594e-26
rs10071765	2.34893e-82
rs1007398	8.15227e-105
rs1007398	1.20582e-20
rs10077122	1.61896e-13
rs1007894	1.11071e-104
rs10079215	3.89444e-16
rs1007932	7.15603e-140
rs1007932	6.51874e-79
rs1007932	2.08518e-66
rs10079472	1.66611e-39
rs10079472	6.34431e-22
rs10079472	3.16299e-21
rs10079472	4.50619e-11
rs10080361	2.41264e-132
rs10081437	2.8242e-08
rs10081437	3.80222e-08
rs10083661	6.47322e-85
rs10084164	3.70279e-15
rs10084340	4.83289e-12
rs10084408	1.24003e-34
rs10084890	7.48476e-20
rs10085013	9.81343e-198
rs1008505	1.41107e-16
rs10085549	9.81343e-198
rs10085549	9.81343e-198
rs10085549	1.0373e-132
rs10085549	2.00749e-104
rs10085549	1.5129e-72
rs10085549	1.9914e-34
rs10085549	4.52413e-20
rs10085590	2.30949e-33
rs10085721	9.81343e-198
rs10085721	1.7825e-110
rs10085917	8.12839e-10
rs10085952	1.31178e-10
rs10086064	1.01642e-77
rs10086064	3.44535e-25
rs10086064	3.81498e-19
rs10086064	7.59899e-08
rs10086192	2.26655e-35
rs10086192	2.23782e-12
rs10086192	1.78021e-11
rs10086192	2.61028e-09
rs10086192	3.19212e-09
rs10087081	5.13794e-13
rs10087493	4.1543e-35
rs10087493	4.93047e-08
rs1008816	1.18608e-34
rs1008816	1.17869e-11
rs10088323	4.89942e-39
rs10088323	7.42201e-38
rs10088415	1.40706e-86
rs10088415	1.17218e-32
rs10089244	2.24328e-33
rs10089263	7.50395e-56
rs10089520	9.81343e-198
rs10089520	1.49237e-168
rs10089520	6.17325e-13
rs1008982	9.81343e-198
rs1009045	6.00795e-100
rs1009045	1.04423e-22
rs1009045	4.032e-20
rs1009045	4.47313e-19
rs1009051	9.81343e-198
rs1009051	3.46624e-53
rs10090510	6.829e-10
rs10090800	6.85216e-31
rs10091197	6.72165e-61
rs10091217	7.32647e-13
rs10091637	2.4189e-19
rs10091652	3.78717e-56
rs10091652	1.15421e-14
rs10092549	4.54942e-25
rs10092600	1.20271e-51
rs10092600	2.08736e-08
rs10092694	6.30172e-11
rs10093872	2.66651e-18
rs10093872	9.55287e-13
rs10093912	7.85246e-11
rs10094076	1.99631e-34
rs10094076	5.82107e-31
rs10094110	1.15926e-11
rs10094320	2.36903e-29
rs10094320	1.00763e-22
rs10094938	7.75528e-16
rs10095190	2.55232e-84
rs10095788	2.1147e-18
rs1009687	3.29553e-38
rs10096966	2.77238e-10
rs10096966	1.30202e-08
rs10097315	8.21126e-18
rs10097870	8.33649e-47
rs10097870	4.62403e-39
rs10098022	2.51092e-35
rs10098322	7.54474e-15
rs10098322	2.32917e-13
rs10098488	2.75893e-26
rs10098531	5.61646e-23
rs10098597	6.31568e-28
rs10098597	7.72081e-25
rs10098874	1.95925e-179
rs10098874	1.06622e-156
rs10099072	1.69197e-11
rs10099808	3.89569e-46
rs10100187	2.88234e-28
rs10100187	3.09495e-23
rs10100205	5.49758e-10
rs10100215	1.44593e-75
rs10100215	4.16139e-64
rs10100748	1.58963e-09
rs10100748	3.82011e-09
rs10100996	9.30747e-35
rs10101399	4.55656e-08
rs10102100	2.48132e-19
rs1010228	1.05763e-113
rs1010228	7.83216e-33
rs10102621	1.12402e-82
rs10103062	1.70872e-12
rs10103163	1.22483e-51
rs10103163	2.09461e-08
rs10103282	1.21372e-51
rs10103282	2.08736e-08
rs1010342	7.65234e-20
rs10103769	6.62304e-38
rs10103769	3.21435e-16
rs10104303	2.15196e-13
rs10104303	9.26395e-08
rs10104390	2.79534e-50
rs10104390	5.45342e-11
rs1010447	4.3378e-19
rs10104541	2.31498e-14
rs10104950	5.73567e-20
rs10105315	4.69211e-08
rs10105659	3.27261e-17
rs10105659	1.54995e-13
rs10105920	7.90639e-52
rs10105920	2.09461e-08
rs10106483	2.17066e-34
rs10106483	3.40174e-18
rs10107010	1.23805e-22
rs10107581	2.51172e-23
rs10108399	2.74284e-33
rs10108511	1.27922e-43
rs10108511	1.09619e-36
rs10108618	1.77001e-07
rs10108618	1.59301e-06
rs10109528	3.66899e-56
rs10109528	1.41716e-14
rs10109886	4.31408e-50
rs10109886	8.57234e-09
rs10110008	3.96551e-22
rs10110074	1.55577e-11
rs10110329	2.38392e-19
rs10110380	7.52106e-51
rs10110557	1.6469e-15
rs10110557	7.53475e-14
rs10110591	1.26574e-38
rs10110591	2.93909e-16
rs10110856	7.41046e-35
rs10112596	3.05902e-51
rs10112596	9.85733e-14
rs10113326	1.49626e-53
rs10113326	2.34778e-08
rs10113385	9.46608e-45
rs10113385	3.51751e-18
rs10113481	1.662e-11
rs10113746	2.19416e-13
rs10113808	8.04128e-08
rs10114889	1.13248e-27
rs1011949	2.53538e-182
rs10120700	7.96224e-17
rs10121864	2.80565e-16
rs10123843	8.88178e-16
rs10127863	6.35148e-49
rs10130069	6.24378e-32
rs10131894	9.81343e-198
rs10131894	1.06737e-43
rs10131894	1.01776e-09
rs10133035	5.1269e-09
rs1013338	1.23805e-22
rs1013338	2.5288e-15
rs1013339	7.02938e-20
rs1013339	1.59693e-12
rs10133518	1.77717e-18
rs10133683	8.47407e-19
rs10135	2.22833e-22
rs10135	1.20603e-14
rs10135585	1.07065e-63
rs10135585	9.25735e-59
rs10135585	2.30758e-49
rs10135585	4.31228e-35
rs10136059	3.27988e-54
rs1013650	6.51577e-11
rs1013677	1.76185e-28
rs1013677	9.15594e-27
rs1013677	2.55123e-18
rs10136948	9.81343e-198
rs10136948	1.39272e-44
rs10136948	6.53632e-13
rs10137757	2.41195e-88
rs10137757	9.99923e-60
rs1013807	7.85578e-49
rs1013807	8.33117e-31
rs1013807	8.87171e-09
rs10138768	3.10871e-120
rs10140023	1.72736e-18
rs10140469	4.15532e-84
rs10140469	5.5825e-71
rs10140469	5.27884e-60
rs10140469	7.50289e-35
rs10141120	2.76795e-09
rs10141388	3.65268e-09
rs10141974	1.23372e-08
rs10142041	3.78429e-84
rs10142041	7.72674e-71
rs10142041	7.0671e-60
rs10142041	6.35411e-35
rs10142667	1.46853e-61
rs10142770	9.81343e-198
rs10142770	8.18862e-43
rs10142770	3.59487e-13
rs10143040	2.22102e-124
rs10143040	7.37599e-83
rs10143314	1.24692e-88
rs10143314	3.18403e-60
rs10144051	1.04472e-29
rs10144051	6.10879e-27
rs10144051	1.41938e-14
rs10144430	1.19594e-31
rs10144860	4.09309e-32
rs10145013	1.26283e-69
rs10145950	5.50051e-84
rs10145950	7.72674e-71
rs10145950	7.0671e-60
rs10145950	6.35411e-35
rs10146087	5.50051e-84
rs10146087	7.72674e-71
rs10146087	7.0671e-60
rs10146087	6.35411e-35
rs10146249	5.50051e-84
rs10146249	7.72674e-71
rs10146249	7.0671e-60
rs10146249	6.35411e-35
rs10146335	3.40625e-64
rs10146335	2.06682e-62
rs10146335	2.2913e-52
rs10146335	3.61037e-34
rs1014659	3.31316e-34
rs1014659	8.96641e-10
rs10147971	2.09509e-61
rs10147971	3.0622e-56
rs10147971	9.46037e-52
rs10147971	2.11695e-38
rs10148463	4.15401e-82
rs10148463	1.37591e-55
rs10148970	1.16027e-29
rs10148970	5.14669e-27
rs10148970	1.30434e-14
rs1014985	2.51428e-16
rs1014987	1.02898e-41
rs10149880	9.81343e-198
rs10149880	5.52337e-44
rs10149880	9.38757e-13
rs10151170	3.2253e-84
rs10151170	7.0417e-71
rs10151170	8.1894e-60
rs10151170	9.33054e-35
rs10152338	3.63323e-16
rs10152338	5.83586e-12
rs10152913	3.69688e-15
rs10152973	3.69688e-15
rs10153055	1.50884e-139
rs10153055	1.06426e-85
rs10153055	1.54031e-73
rs10153055	1.81433e-49
rs10153055	6.56799e-18
rs1015362	3.80768e-14
rs1015466	4.55349e-13
rs10154992	1.31967e-191
rs10154992	3.64436e-82
rs10154992	1.04902e-52
rs10154992	1.19975e-12
rs10156356	1.82707e-27
rs1015670	9.28233e-11
rs10157111	6.66849e-26
rs10157111	6.9299e-25
rs1015813	3.46987e-76
rs1015813	1.25157e-48
rs1015813	1.79151e-38
rs1015936	3.98728e-20
rs10161389	7.84523e-35
rs10161389	1.17869e-11
rs10162425	9.15175e-30
rs10162425	2.4439e-27
rs10162425	5.70973e-15
rs10163040	5.10084e-15
rs10164319	9.81343e-198
rs10164319	2.16576e-26
rs10165490	2.89071e-19
rs10167446	1.86866e-123
rs10167446	2.51281e-51
rs10167446	1.54525e-36
rs10167446	2.18317e-35
rs1016762	4.3979e-30
rs10170355	1.05012e-09
rs10171108	1.58041e-58
rs10171839	3.15579e-114
rs10171839	4.74947e-54
rs10171839	1.07428e-33
rs10171839	3.10309e-33
rs10171929	1.44535e-41
rs10171998	1.30546e-58
rs10174247	1.62205e-60
rs10175176	9.89027e-09
rs10176421	9.81343e-198
rs1017698	2.7424e-151
rs1017698	7.5078e-52
rs1017698	9.2788e-42
rs1017698	1.23563e-32
rs1017698	4.64726e-27
rs10180713	8.09612e-34
rs10180713	5.82799e-08
rs10180754	1.53401e-140
rs10181117	8.22343e-35
rs10182836	1.05012e-09
rs10183215	8.20308e-35
rs10183291	3.59288e-112
rs10183867	1.34942e-09
rs10184128	8.34617e-10
rs1018447	4.07896e-27
rs1018447	1.96358e-25
rs1018447	2.42878e-17
rs10184839	9.81343e-198
rs10184846	9.81343e-198
rs1018503	6.24005e-38
rs1018503	6.06269e-17
rs1018503	1.35817e-15
rs1018503	7.59257e-15
rs10185747	3.07326e-35
rs10187534	7.11754e-71
rs10187656	7.76784e-35
rs10188545	1.7445e-08
rs10191582	9.81343e-198
rs10193692	1.05012e-09
rs10194768	4.14397e-35
rs10194801	5.74504e-108
rs10195880	9.81343e-198
rs10197021	2.46986e-12
rs10198880	2.38434e-109
rs10198880	7.26135e-36
rs10200577	3.05181e-141
rs1020288	1.28817e-24
rs10203824	1.18852e-11
rs10205067	5.70188e-109
rs10205067	9.01433e-36
rs10205597	2.40907e-11
rs10205700	9.81343e-198
rs10206143	1.32612e-09
rs10206984	1.00119e-116
rs10206984	3.01539e-54
rs10206984	1.7008e-34
rs10206984	5.38299e-34
rs10207300	2.42476e-107
rs10207726	2.11681e-36
rs10208742	9.81343e-198
rs10209101	3.01781e-13
rs10209260	2.0003e-35
rs10209672	9.55237e-108
rs1021050	2.77453e-35
rs1021313	3.00488e-67
rs10213769	2.95646e-22
rs10214031	1.11904e-48
rs10214031	3.95661e-27
rs10214031	9.70501e-26
rs10214031	1.45948e-13
rs10214039	9.81343e-198
rs10214068	9.81343e-198
rs10214070	9.81343e-198
rs10214770	8.15424e-18
rs10214770	1.68087e-13
rs10215148	7.51299e-22
rs10215475	7.51299e-22
rs10216123	2.08704e-19
rs10217044	1.16056e-09
rs10220696	3.2253e-84
rs10220696	8.06494e-71
rs10220696	8.1894e-60
rs10220696	1.27735e-34
rs10220750	1.92443e-47
rs10220750	9.73566e-44
rs10221243	4.5671e-33
rs10221243	2.16339e-08
rs10222249	2.34091e-19
rs10223277	1.5775e-94
rs10225165	2.1059e-44
rs10225276	1.9908e-44
rs10226308	4.65524e-08
rs10227088	2.83784e-28
rs10227140	9.81343e-198
rs10227140	2.56053e-129
rs102275	8.04437e-56
rs102275	3.94777e-30
rs102275	8.46619e-15
rs10227912	4.37512e-08
rs10228276	9.94976e-13
rs1022833	9.26853e-17
rs10228519	4.32264e-15
rs1023090	7.76287e-32
rs10231005	1.48845e-19
rs10231161	9.81343e-198
rs10234231	7.22997e-18
rs10235934	7.60102e-22
rs1023761	2.28124e-133
rs10239608	9.81343e-198
rs10239608	1.83922e-110
rs10241888	8.29917e-20
rs1024197	4.56221e-114
rs1024197	9.5886e-55
rs10244751	9.81343e-198
rs10244751	6.39553e-129
rs10244751	1.61495e-34
rs10244751	3.05838e-33
rs10246521	3.05065e-22
rs1024743	9.44235e-13
rs10248011	3.48526e-22
rs10249828	3.50423e-17
rs10251139	3.07466e-22
rs10251901	1.24148e-19
rs1025395	2.2981e-13
rs1025395	5.92666e-08
rs10256195	4.671e-08
rs10256799	9.81343e-198
rs10256799	2.75601e-130
rs10256933	4.37512e-08
rs10259383	3.01499e-22
rs10259620	2.10698e-21
rs10261386	1.14643e-17
rs10261671	7.45781e-39
rs10261915	9.81343e-198
rs10261915	6.77474e-130
rs1026254	9.51559e-136
rs1026254	5.04275e-18
rs1026254	6.22663e-16
rs1026254	1.68087e-13
rs1026255	9.51559e-136
rs1026255	5.04275e-18
rs1026255	6.22663e-16
rs1026255	1.68087e-13
rs10262714	3.44761e-43
rs10264106	4.08355e-08
rs10266975	2.1059e-44
rs10268570	2.17208e-17
rs10269731	9.81343e-198
rs10269731	1.93202e-110
rs10271999	1.58592e-08
rs10273468	9.81343e-198
rs10273468	2.93355e-126
rs10274486	2.20836e-19
rs10275439	9.82007e-39
rs10275526	3.35019e-07
rs1027603	1.52151e-19
rs10276111	5.12283e-20
rs10276139	4.94157e-08
rs1027746	9.68576e-49
rs1027746	6.21565e-27
rs1027746	1.23763e-25
rs1027746	1.45948e-13
rs10280960	9.81343e-198
rs10282223	4.38996e-08
rs10283145	1.48925e-75
rs1028613	3.75135e-09
rs1028734	9.81343e-198
rs1028734	5.94934e-41
rs1028735	9.81343e-198
rs1028735	6.62631e-41
rs1029830	9.81343e-198
rs1029830	2.97144e-82
rs1029830	3.08302e-74
rs1029830	2.70772e-25
rs1029830	1.01395e-12
rs1030582	4.46148e-184
rs1030964	2.55637e-153
rs1032466	2.27658e-12
rs1034329	9.81343e-198
rs1034528	6.00362e-13
rs1035478	1.7037e-17
rs1036066	1.92222e-17
rs1036066	1.04712e-14
rs1038089	2.09382e-92
rs1039912	1.54996e-44
rs1039915	2.82904e-50
rs1039915	2.28063e-23
rs1039916	3.51979e-48
rs1039916	2.04357e-22
rs1039917	1.20753e-42
rs1039917	7.96618e-10
rs10402243	6.66852e-57
rs1040228	9.81343e-198
rs10403144	9.96119e-34
rs10403144	1.46659e-23
rs10403144	2.43713e-17
rs1040436	4.21117e-49
rs10405912	2.62966e-62
rs10407255	9.70057e-25
rs10407579	3.87592e-82
rs10408112	5.82129e-16
rs10408313	6.82467e-20
rs10409322	1.28229e-09
rs10410304	9.88862e-34
rs10410304	1.56767e-23
rs10410304	2.35484e-17
rs10411262	3.52872e-62
rs10411529	2.12463e-41
rs10411926	1.72787e-57
rs10413222	8.59619e-62
rs1041332	2.98183e-25
rs10415949	1.44754e-52
rs10416218	1.86474e-37
rs10421990	1.68282e-14
rs10422734	9.81657e-34
rs10422734	1.34179e-23
rs10422734	2.72936e-17
rs10423689	2.15605e-12
rs10423965	4.06141e-26
rs10423969	7.97722e-63
rs10424621	1.54402e-17
rs10425798	2.5266e-17
rs10425973	1.35706e-33
rs10425973	1.12517e-23
rs10425973	2.74344e-17
rs10425982	9.81343e-198
rs10425982	2.97344e-26
rs10426256	6.55908e-165
rs10427139	8.39875e-29
rs1043003	2.07419e-40
rs10431136	4.20631e-35
rs10431765	1.02037e-11
rs10432490	1.29566e-107
rs1043327	9.81343e-198
rs1043327	7.75192e-27
rs10433549	6.39807e-18
rs1043402	2.45345e-25
rs1043402	4.41993e-14
rs1043441	1.34553e-13
rs10435719	1.10467e-96
rs10435719	2.54492e-49
rs1043674	9.81343e-198
rs1043674	2.172e-44
rs1043674	5.0629e-13
rs10437877	1.49648e-25
rs10438062	6.83861e-42
rs10438355	7.60457e-15
rs10438436	6.44038e-42
rs10438436	1.67397e-38
rs10439025	9.81343e-198
rs10440319	4.36817e-24
rs10442	9.81343e-198
rs10442	8.28947e-27
rs10445300	3.03088e-60
rs10445335	9.81343e-198
rs10445335	4.60384e-104
rs10445335	1.01024e-32
rs10445338	3.13326e-33
rs10445364	9.81343e-198
rs10445364	9.56458e-103
rs10445364	1.13078e-32
rs10445368	9.81343e-198
rs10445368	1.33221e-103
rs10445368	7.42872e-33
rs10445370	9.81343e-198
rs10445370	4.6642e-104
rs10445370	1.01024e-32
rs10445371	3.76507e-33
rs10445400	1.57265e-92
rs10447799	6.18391e-08
rs10448145	5.30198e-50
rs10448145	3.55427e-43
rs10451916	5.91199e-90
rs10453059	2.47931e-31
rs10453108	8.85658e-13
rs1045407	1.76594e-62
rs1045527	1.67031e-09
rs1045529	9.30576e-15
rs1045529	2.23078e-07
rs10456328	6.1411e-52
rs10456328	1.88175e-50
rs10456328	1.99615e-43
rs10456330	1.17539e-49
rs10456330	1.4402e-19
rs10457591	9.81343e-198
rs10457593	9.81343e-198
rs10457596	9.81343e-198
rs10458966	3.80878e-24
rs10458969	2.2547e-14
rs10459247	2.28197e-30
rs10459247	2.51718e-14
rs10459373	2.67692e-109
rs10459373	3.30037e-54
rs10459573	2.36111e-131
rs10459573	8.03308e-28
rs10459573	8.15281e-17
rs1046033	2.56378e-90
rs1046033	1.53645e-55
rs10461018	3.59954e-20
rs1046276	3.28002e-46
rs10463517	9.97561e-10
rs10464817	2.269e-34
rs10466114	9.81343e-198
rs10466236	4.81036e-32
rs10467101	1.88639e-66
rs1046909	3.65731e-21
rs1046909	8.91083e-16
rs10469137	2.80676e-64
rs10470410	2.47993e-87
rs1047255	3.19964e-28
rs1047255	3.42382e-15
rs1047418	9.81343e-198
rs1047418	6.45924e-44
rs1047418	8.92131e-13
rs1047499	4.78126e-33
rs1047499	2.60764e-07
rs10477683	2.31668e-174
rs1047795	4.71326e-85
rs1047795	2.97166e-72
rs1047795	2.47313e-61
rs1047795	1.59123e-34
rs10478811	2.27417e-181
rs1047912	2.76453e-177
rs1047912	7.33827e-120
rs1047912	3.59198e-10
rs1047950	1.85197e-22
rs1047950	2.93336e-18
rs1047950	9.79066e-07
rs10480747	4.40866e-36
rs10481454	7.45688e-32
rs1048333	3.22341e-31
rs1048343	3.22341e-31
rs10483452	9.17519e-38
rs10484432	2.87608e-36
rs10484439	3.8437e-132
rs10484578	1.89634e-57
rs10484627	2.07699e-29
rs10484628	9.81343e-198
rs10484629	1.32168e-102
rs10485503	2.65199e-37
rs10485614	9.3905e-125
rs10486486	9.81343e-198
rs10486486	2.07937e-122
rs10486486	5.06814e-32
rs10486590	6.94446e-40
rs10486590	2.36175e-32
rs10486594	1.76761e-64
rs10486594	2.11144e-38
rs1048932	4.07241e-35
rs10489522	9.63151e-10
rs10490002	1.3023e-79
rs10490823	7.32647e-13
rs10491143	9.81343e-198
rs10491143	1.25925e-103
rs10491143	4.08288e-09
rs10491144	9.81343e-198
rs10491144	1.03167e-103
rs10491144	4.03871e-09
rs10491150	1.28744e-26
rs10491150	2.66153e-14
rs10491151	1.3441e-26
rs10491151	3.40793e-14
rs10491182	1.48117e-57
rs10491182	2.98986e-12
rs10491183	7.97343e-59
rs10491183	4.95708e-12
rs10491278	6.47545e-10
rs10492149	9.81343e-198
rs10492150	1.76541e-194
rs10492151	2.23993e-189
rs10492237	8.15177e-71
rs10492434	7.61579e-22
rs1049256	9.81343e-198
rs1049256	2.92652e-15
rs10492574	1.91787e-13
rs10493093	7.52759e-22
rs10493434	2.38042e-08
rs10493818	3.29369e-40
rs10494261	6.3569e-13
rs10494363	1.6633e-13
rs10495155	1.7526e-27
rs10496031	6.38987e-17
rs10496336	1.51824e-54
rs10496336	7.95258e-31
rs10496336	2.6076e-22
rs10496336	2.23004e-10
rs1049897	8.24318e-184
rs10499172	2.74366e-141
rs10499172	2.55885e-20
rs10500083	5.15512e-36
rs10500705	4.83325e-32
rs10500707	3.44097e-32
rs10501319	6.43065e-14
rs10501319	2.84366e-13
rs10501320	8.03422e-30
rs10501321	9.39895e-66
rs10501321	3.07687e-58
rs10501321	2.29943e-55
rs10501321	1.55285e-53
rs10502199	1.95429e-08
rs10503376	3.83104e-13
rs10503377	1.56747e-24
rs10503392	1.47604e-42
rs10503392	1.26298e-08
rs10503394	3.13349e-37
rs10503394	6.02554e-16
rs10503403	2.9856e-18
rs10503406	5.2988e-57
rs10503407	2.45217e-11
rs10503415	7.9171e-07
rs10503418	1.34668e-25
rs10503419	5.67958e-16
rs10503421	7.20465e-16
rs10503421	2.14605e-15
rs10503423	1.31609e-49
rs10503423	3.1647e-42
rs10503426	9.58313e-150
rs10503426	1.72598e-59
rs10503426	3.98418e-26
rs10503426	2.28312e-17
rs10503770	6.33719e-58
rs10503770	5.3561e-17
rs10504479	3.89693e-15
rs10504479	5.6199e-13
rs10504481	4.25429e-15
rs10504481	1.49233e-12
rs10505124	2.2817e-145
rs1050533	8.79419e-73
rs1050533	5.13427e-23
rs1050533	5.8426e-21
rs1050541	7.06642e-56
rs1050541	7.76149e-24
rs1050541	6.16165e-14
rs10506298	1.40565e-23
rs10506298	8.21965e-19
rs10506299	1.4142e-23
rs10506299	8.21965e-19
rs10507026	1.93895e-25
rs10512696	6.45551e-112
rs10512696	1.35008e-45
rs10512979	6.4503e-14
rs10513507	1.43982e-89
rs10513508	1.26487e-118
rs10513509	5.4926e-86
rs10513510	5.69088e-86
rs10513512	3.29713e-82
rs10514713	4.192e-17
rs10514879	9.81343e-198
rs10514879	9.41907e-104
rs10514879	4.83157e-08
rs10514898	1.47044e-33
rs10514901	1.32768e-33
rs10514901	2.01661e-07
rs10514903	3.97052e-33
rs10514904	1.32768e-33
rs10514904	2.01661e-07
rs10515269	3.8735e-23
rs10515269	1.327e-14
rs10515306	1.11904e-48
rs10515306	4.51782e-27
rs10515306	9.58253e-26
rs10515306	1.45948e-13
rs10516107	9.81343e-198
rs10516283	1.59192e-16
rs10518716	4.30202e-15
rs10519158	5.83357e-77
rs10519158	4.40229e-49
rs10519158	1.52777e-38
rs10520686	8.78704e-20
rs10520687	1.04416e-47
rs10520687	3.80848e-45
rs1052453	7.96241e-62
rs1052587	1.87927e-33
rs1052981	4.78285e-08
rs1053049	4.7127e-56
rs1053051	2.02099e-13
rs105311	3.07635e-64
rs1054175	1.12336e-79
rs1054175	3.89455e-33
rs1054442	6.7385e-22
rs1054442	7.90456e-13
rs1054442	2.24457e-10
rs1054774	3.58859e-26
rs1054774	1.62871e-13
rs1054774	2.42787e-12
rs1055763	2.69268e-35
rs1056661	1.08359e-15
rs1056661	2.23142e-12
rs1057898	9.81343e-198
rs1059504	8.58428e-75
rs1059504	9.47016e-35
rs1059504	3.31674e-10
rs1060433	1.06527e-12
rs1060573	1.59726e-21
rs1060573	3.03075e-14
rs1060573	4.43201e-10
rs1060573	5.18636e-08
rs1060615	2.94713e-28
rs1060615	1.70292e-26
rs1060615	3.13678e-18
rs1060962	6.46854e-20
rs1061039	5.66075e-113
rs1061039	6.9352e-58
rs1061438	8.85649e-87
rs1061438	5.51999e-52
rs1061438	6.55011e-44
rs1061438	6.22767e-36
rs1061438	2.64725e-29
rs1065201	2.42246e-23
rs1065201	1.65677e-14
rs1065243	2.41862e-35
rs1065594	9.25759e-68
rs106871	8.67855e-14
rs1071962	7.75237e-18
rs1071962	6.73169e-14
rs1071989	9.81343e-198
rs1071989	2.13569e-44
rs1071989	5.0629e-13
rs107236	3.85377e-13
rs107253	9.29244e-13
rs1072957	3.78429e-84
rs1072957	7.72674e-71
rs1072957	9.42726e-60
rs1072957	7.88421e-35
rs1072958	3.78429e-84
rs1072958	7.72674e-71
rs1072958	9.42726e-60
rs1072958	7.88421e-35
rs1073	9.81343e-198
rs1073	7.44764e-191
rs1073	6.39653e-113
rs1073	1.97901e-91
rs1073	1.80135e-53
rs1073	6.57424e-29
rs1073	2.95251e-21
rs10732395	1.3963e-24
rs10732395	3.87684e-12
rs10732395	9.77345e-12
rs10732515	3.26925e-30
rs10732515	6.56221e-16
rs10732635	1.01969e-22
rs10733030	6.25361e-133
rs10735031	7.54853e-08
rs1073529	5.101e-113
rs10735390	3.20104e-20
rs10736365	7.82364e-20
rs10739694	1.86031e-17
rs10739695	2.40787e-16
rs10739695	1.34048e-11
rs10739696	2.0735e-17
rs10739933	8.83839e-16
rs10739934	8.75223e-16
rs1074078	1.76442e-19
rs1074155	3.34699e-90
rs1074155	1.82368e-85
rs1074155	3.77215e-08
rs1074156	3.34699e-90
rs1074156	2.72196e-85
rs1074156	3.77215e-08
rs10742797	3.56462e-17
rs10742797	2.29125e-13
rs10743087	1.08108e-29
rs10743087	2.51259e-15
rs10743088	1.71147e-28
rs10743088	1.23861e-14
rs10743093	1.03681e-175
rs10743093	3.23487e-85
rs10743093	1.19608e-58
rs10743093	4.60323e-28
rs10743093	2.50051e-15
rs10743098	4.34902e-64
rs10743098	5.01524e-26
rs10743098	5.43862e-17
rs1074407	7.17732e-181
rs1074407	8.95476e-26
rs1074407	1.34792e-22
rs1074407	1.51084e-13
rs10744648	2.63358e-08
rs10745659	2.93393e-30
rs10745660	1.36384e-25
rs10746070	1.04547e-14
rs1074683	1.36665e-11
rs10747583	7.1649e-127
rs10747583	6.56625e-92
rs10747592	6.60615e-73
rs10747592	5.07439e-41
rs10749572	9.15175e-30
rs10749575	6.90848e-30
rs10749592	5.05613e-32
rs10750832	1.20443e-31
rs10750832	2.23655e-26
rs10750932	1.53545e-24
rs10750935	1.64365e-24
rs10751506	5.19627e-24
rs10753520	1.80064e-94
rs10753532	4.27238e-23
rs10755111	3.06983e-37
rs10760483	3.16921e-55
rs10760497	1.78064e-16
rs10760499	1.24503e-23
rs10760499	2.57033e-17
rs10760499	2.62511e-11
rs1076116	1.38259e-84
rs10761326	1.22921e-36
rs1076135	3.96122e-55
rs1076135	3.30037e-54
rs1076135	3.99054e-39
rs10763668	4.8869e-22
rs10769234	5.35334e-14
rs10769234	3.41278e-09
rs10769253	3.53038e-40
rs10769253	1.13727e-34
rs10769253	2.42752e-31
rs10769253	8.36198e-17
rs10769947	1.16959e-111
rs10769947	3.42343e-59
rs10769947	7.4219e-37
rs10769947	3.32659e-23
rs10769947	1.19678e-11
rs10769953	1.35635e-30
rs10769955	2.45996e-110
rs10769955	2.77467e-58
rs10769955	9.5266e-36
rs10769955	1.87161e-24
rs10769955	6.44651e-11
rs10769958	6.36885e-112
rs10769958	1.63277e-59
rs10769958	6.23892e-37
rs10769958	6.49716e-25
rs10769958	2.46559e-11
rs10769959	2.10971e-30
rs10769959	5.23996e-16
rs10769961	3.78695e-45
rs10769961	9.03245e-37
rs10769961	1.18702e-29
rs10769961	1.24272e-20
rs10769967	1.00059e-154
rs10769967	7.88662e-77
rs10769967	1.91901e-51
rs10769967	3.83408e-26
rs10769967	1.56624e-14
rs10769970	1.09843e-182
rs10769970	1.65958e-85
rs10769970	3.43395e-60
rs10769970	1.76185e-28
rs10769970	3.13028e-15
rs10769971	5.40676e-176
rs10769971	1.48767e-81
rs10769971	3.63116e-60
rs10769971	3.41245e-28
rs10769971	2.29353e-14
rs10769973	5.27659e-185
rs10769973	1.34185e-86
rs10769973	1.17431e-60
rs10769973	1.73842e-28
rs10769973	1.97668e-15
rs10769979	1.75745e-172
rs10769979	2.4396e-80
rs10769979	1.06186e-51
rs10769979	9.39592e-29
rs10769979	3.8624e-16
rs10769985	1.37405e-52
rs10772613	2.76863e-16
rs10772807	7.5391e-175
rs10772814	5.62208e-183
rs10772816	9.81343e-198
rs10772817	9.81343e-198
rs10772818	9.81343e-198
rs10772819	9.81343e-198
rs10772821	9.81343e-198
rs10773921	7.3837e-38
rs10773921	7.51299e-22
rs10775306	1.64642e-18
rs10776755	6.96476e-20
rs10776755	1.2524e-17
rs10776755	4.38613e-14
rs10776755	2.91901e-11
rs10776757	5.82124e-20
rs10776757	1.58455e-17
rs10776757	4.4883e-14
rs10776757	3.21001e-11
rs10777211	2.87308e-08
rs10777536	1.40644e-40
rs10777536	7.02514e-14
rs10777538	1.6489e-26
rs10777539	1.38999e-25
rs10777540	1.07972e-34
rs10777540	1.00629e-11
rs10777543	1.52876e-33
rs10777543	2.10138e-11
rs10779702	8.42817e-75
rs10779702	3.42439e-22
rs10779751	3.69935e-19
rs10780033	9.81343e-198
rs10780033	1.05279e-49
rs10780033	1.98121e-12
rs10780033	3.60143e-12
rs10782001	1.31866e-46
rs10782001	1.81364e-21
rs10782001	2.28614e-19
rs10782002	1.10926e-46
rs10782002	2.21909e-21
rs10782002	1.99401e-19
rs10782004	1.0225e-104
rs1078268	3.61357e-33
rs10783243	1.27301e-47
rs10783244	5.1297e-68
rs10783273	8.99165e-34
rs10783338	5.65569e-190
rs10783338	9.45266e-19
rs10783338	9.15184e-14
rs10783344	1.91166e-153
rs10783344	1.12776e-25
rs10783344	7.33355e-12
rs10783366	8.95785e-85
rs10783366	2.49742e-48
rs10783388	6.60615e-73
rs10783388	5.07439e-41
rs1078341	2.78757e-78
rs10783561	1.35871e-34
rs10783562	6.03544e-16
rs10783575	4.36453e-10
rs10783794	6.19956e-32
rs1078756	3.50928e-24
rs1078830	9.81343e-198
rs1078830	9.75145e-104
rs1078830	2.15705e-32
rs10788622	1.78618e-25
rs10788626	2.22164e-33
rs10788627	2.22164e-33
rs10790068	1.37845e-12
rs10791992	1.38373e-33
rs10791992	2.93552e-26
rs10791993	1.09009e-33
rs10791993	2.14267e-26
rs10792263	1.11071e-56
rs10792263	6.18049e-14
rs10792263	8.79853e-09
rs10792264	1.28021e-24
rs10792265	1.66755e-24
rs10792268	2.75616e-33
rs1079452	5.24792e-30
rs1079452	1.69007e-15
rs10799424	5.19368e-61
rs10799428	6.26986e-59
rs10799445	2.32502e-76
rs10799449	9.93261e-22
rs10799705	5.01013e-20
rs10799746	6.5787e-19
rs10799824	2.92511e-13
rs10800819	9.42194e-82
rs10801682	7.89086e-48
rs10801687	5.91983e-39
rs10801690	1.23813e-80
rs10801696	1.21012e-80
rs10801697	7.59656e-81
rs10801699	3.89141e-81
rs10801744	9.81343e-198
rs10802074	1.02849e-64
rs10803945	9.09912e-108
rs10804070	6.06239e-10
rs10804071	2.04765e-14
rs10804777	4.56722e-36
rs10804778	9.90428e-82
rs10807147	1.123e-25
rs10807148	7.16761e-26
rs10819305	1.36068e-19
rs10819305	2.93306e-17
rs10820998	1.33531e-48
rs10821027	1.81676e-19
rs10821030	1.0219e-15
rs10821035	1.74277e-18
rs10821317	4.49373e-21
rs10821325	5.21079e-48
rs10821326	7.42154e-48
rs10821376	8.48745e-21
rs10826517	2.46602e-21
rs10826519	4.8869e-22
rs10826520	4.8869e-22
rs10826521	4.8869e-22
rs10826523	4.3639e-22
rs10826525	4.3639e-22
rs10829599	9.81343e-198
rs10829600	9.81343e-198
rs10829605	9.81343e-198
rs10829610	9.81343e-198
rs10835644	2.95586e-31
rs10835645	2.93516e-31
rs10835646	4.00681e-31
rs10835649	2.77564e-15
rs10835658	2.61721e-24
rs10835660	2.98476e-29
rs10835661	2.91797e-29
rs10838644	4.08846e-13
rs10838646	4.07038e-13
rs10838660	1.57215e-20
rs10838660	1.91218e-14
rs10838660	9.45196e-10
rs10838660	3.51168e-08
rs10838681	3.9548e-60
rs10838681	8.07205e-55
rs10838681	1.13725e-30
rs10838681	1.44384e-29
rs10838687	2.69193e-62
rs10838687	6.17807e-41
rs10838687	9.55334e-37
rs10838687	2.3132e-36
rs10838689	2.81351e-40
rs10838689	1.65395e-35
rs10838689	2.67251e-31
rs10838689	7.53025e-17
rs10838692	1.33037e-66
rs10838692	2.96946e-58
rs10838692	8.86696e-55
rs10838692	5.43465e-53
rs10840128	6.93944e-43
rs10840128	1.11872e-35
rs10840128	1.30891e-28
rs10840128	3.9651e-20
rs10840130	1.44813e-141
rs10840130	2.71605e-73
rs10840130	2.00155e-46
rs10840130	2.46895e-25
rs10840130	4.62818e-14
rs10840134	1.47397e-159
rs10840134	1.71709e-79
rs10840134	9.0808e-53
rs10840134	1.03774e-26
rs10840134	8.61432e-15
rs10840135	8.45365e-52
rs10840135	4.48725e-36
rs10840135	2.18826e-29
rs10840135	4.37546e-21
rs10840141	3.48128e-182
rs10840141	8.176e-86
rs10840141	5.65519e-60
rs10840141	2.32284e-28
rs10840141	2.82053e-15
rs10840142	2.65506e-182
rs10840142	6.50657e-86
rs10840142	4.8792e-60
rs10840142	2.32284e-28
rs10840142	2.9643e-15
rs10840147	1.73871e-185
rs10840147	9.53244e-86
rs10840147	2.9183e-59
rs10840147	9.67388e-29
rs10840147	4.88647e-15
rs10840148	5.06687e-183
rs10840148	1.65307e-85
rs10840148	2.45575e-60
rs10840148	2.04582e-28
rs10840148	2.77119e-15
rs10840160	4.29988e-154
rs10840160	8.26246e-72
rs10845705	1.53577e-38
rs10846064	1.73188e-140
rs10846065	2.84525e-182
rs10846066	2.89488e-182
rs10846082	9.81343e-198
rs10846087	9.81343e-198
rs10846489	2.20622e-14
rs10846579	4.14679e-10
rs10846592	9.32741e-16
rs10846599	2.5574e-15
rs10848428	7.42201e-38
rs10848428	1.40104e-21
rs10851724	1.82223e-154
rs10851724	6.10879e-27
rs10851724	1.75116e-26
rs10852449	3.79432e-19
rs10852892	1.8717e-39
rs10852932	3.32258e-20
rs10853128	1.58576e-89
rs10853128	5.66868e-46
rs10853135	1.50346e-92
rs10854810	1.06836e-12
rs10857963	6.3046e-23
rs10857963	8.29167e-17
rs10857963	1.05203e-13
rs10857963	4.09451e-13
rs10857967	8.53197e-18
rs10857967	1.96729e-13
rs10858024	5.68405e-23
rs10858850	8.95443e-46
rs10858915	1.10363e-47
rs10858915	2.61735e-41
rs10859561	4.759e-40
rs10859561	1.49728e-13
rs10859563	6.88414e-31
rs10859564	1.17478e-30
rs10859567	7.9341e-31
rs10859568	1.28001e-30
rs10859569	2.99538e-30
rs10859571	1.71976e-25
rs10859579	1.83573e-25
rs10859582	1.83421e-33
rs10859582	3.80702e-11
rs108606	1.13802e-14
rs10861672	9.14594e-15
rs10861950	6.90317e-38
rs108621	9.81343e-198
rs108621	2.6484e-48
rs108621	1.7746e-09
rs108622	9.81343e-198
rs108622	2.17551e-48
rs108622	1.92041e-09
rs10864345	8.1746e-39
rs10864345	1.18213e-21
rs10864354	4.56221e-114
rs10864354	9.5886e-55
rs10864355	2.92046e-55
rs10864355	5.05619e-35
rs10864356	4.62489e-114
rs10864356	6.66799e-55
rs10864463	1.52193e-25
rs10864463	4.72085e-24
rs10864490	6.03009e-13
rs10865941	4.20025e-20
rs10865953	3.25405e-23
rs10865959	5.66263e-63
rs10865959	1.73641e-54
rs10865959	6.75169e-10
rs10866441	1.33203e-22
rs10866441	3.57072e-17
rs10866843	5.69865e-56
rs10866843	1.73613e-14
rs10868071	1.97255e-27
rs10868080	3.68331e-29
rs10868082	3.59289e-29
rs10870768	9.81343e-198
rs10870768	4.35838e-40
rs10871454	7.55161e-95
rs10871454	6.37798e-40
rs10871454	8.81947e-20
rs10872396	9.81343e-198
rs10872396	9.81343e-198
rs10872396	9.81343e-198
rs10872396	4.51712e-150
rs10872396	5.2937e-68
rs10875591	2.97967e-14
rs10875746	5.91098e-71
rs10875750	2.26933e-60
rs10875767	7.86029e-66
rs10875770	5.74719e-66
rs10875772	2.73909e-66
rs10875777	4.20924e-67
rs10875778	5.34845e-67
rs10875792	9.24951e-67
rs10875793	9.1539e-67
rs10875852	8.5635e-34
rs10875880	1.92185e-35
rs10875884	4.2273e-35
rs10876000	9.81343e-198
rs10876000	4.0395e-20
rs10876000	1.04839e-12
rs10876014	2.55637e-153
rs10876014	1.45601e-25
rs10876014	8.57473e-12
rs10876015	2.55637e-153
rs10876015	1.4377e-25
rs10876015	8.53895e-12
rs10876017	2.55637e-153
rs10876017	1.44683e-25
rs10876017	8.53895e-12
rs10876041	1.12388e-84
rs10876041	3.17659e-48
rs10876044	3.47329e-84
rs10876044	9.05102e-48
rs10876055	6.29382e-127
rs10876055	5.18332e-92
rs10876108	1.54723e-47
rs10876108	1.07245e-28
rs10876432	4.17341e-10
rs10876916	3.88125e-23
rs10878260	4.46552e-60
rs10878264	1.54046e-90
rs10878279	1.10992e-67
rs10883451	3.81756e-182
rs10887024	5.3499e-15
rs10887024	3.01333e-13
rs10887024	1.75065e-09
rs10887868	2.15135e-23
rs10887871	2.55242e-23
rs10887873	5.75245e-23
rs10887880	1.07652e-26
rs10887881	6.53031e-34
rs10887884	6.09826e-34
rs10887890	7.13076e-34
rs10887894	1.36264e-30
rs10887900	1.36264e-30
rs10887901	1.36264e-30
rs10887902	1.36264e-30
rs10887903	1.36264e-30
rs10887905	1.36264e-30
rs10887914	1.39458e-30
rs10887933	4.44296e-28
rs10889751	7.15601e-10
rs10889751	2.47345e-09
rs10889792	1.42848e-17
rs10890238	1.49372e-190
rs10890238	5.19837e-111
rs10890238	2.20808e-92
rs10890238	3.49304e-14
rs10890238	7.28376e-13
rs10891802	2.06076e-33
rs10891814	3.10987e-10
rs10896009	2.09438e-58
rs10896009	5.57929e-43
rs10896012	1.92186e-61
rs10896012	7.47138e-49
rs10896016	1.33319e-55
rs10896016	1.41697e-51
rs10896016	1.25555e-35
rs10896032	2.77953e-90
rs10896032	2.29921e-85
rs10896032	3.77215e-08
rs10896362	1.63241e-33
rs10896362	3.39476e-26
rs10897011	3.64271e-145
rs10897011	4.35113e-20
rs10897011	6.93829e-16
rs10897011	3.2842e-13
rs10897020	6.81101e-52
rs10897020	9.53534e-10
rs10897020	3.5037e-08
rs10897024	4.185e-46
rs10897024	2.17559e-14
rs10897024	1.34774e-09
rs10897030	1.27229e-24
rs10897031	1.26181e-24
rs10897032	1.28021e-24
rs10897042	1.36211e-24
rs10897044	1.49788e-24
rs10897045	1.52597e-24
rs10897046	1.55458e-24
rs10897047	1.56423e-24
rs10897049	2.61319e-33
rs10897055	4.84968e-59
rs10897056	6.23613e-57
rs10897056	1.19455e-19
rs10897060	3.00423e-17
rs10900756	2.604e-26
rs10900756	1.70884e-13
rs10900812	5.71851e-10
rs10902752	7.04237e-20
rs10903129	2.67451e-128
rs10903310	7.49781e-24
rs10903310	9.29112e-15
rs10903321	2.47072e-36
rs10903325	1.87035e-87
rs10903342	1.02362e-139
rs10903342	6.79888e-48
rs10903342	1.9914e-20
rs10908458	2.00769e-22
rs10908458	5.32899e-19
rs1091370	5.81979e-87
rs1091370	1.29436e-28
rs1091371	1.13094e-89
rs1091371	1.3861e-27
rs10916160	1.07104e-59
rs10916162	6.21923e-60
rs10916166	4.51472e-59
rs10916167	5.38157e-59
rs10916173	9.76217e-61
rs10916180	9.58922e-46
rs10916205	5.88464e-24
rs10917021	1.63887e-12
rs10917046	9.35261e-110
rs10917047	7.38305e-110
rs10917079	5.17813e-43
rs10917148	1.15662e-08
rs10917165	2.62924e-32
rs10917168	1.58401e-19
rs10917175	5.57501e-10
rs10917176	4.24886e-10
rs10917184	1.65515e-22
rs10917186	7.48131e-23
rs10917200	5.23376e-19
rs10917469	2.04838e-13
rs10917477	1.82725e-11
rs10920352	4.04378e-22
rs10922501	1.90264e-49
rs10922503	2.9516e-49
rs10922504	1.01731e-52
rs10922529	7.59656e-81
rs10922658	9.81343e-198
rs10922664	9.81343e-198
rs10922667	9.81343e-198
rs10922669	9.81343e-198
rs10923694	6.98331e-08
rs10923696	8.13597e-69
rs10923698	3.91077e-69
rs10923712	6.8123e-63
rs10923714	2.04582e-35
rs10923715	3.98515e-36
rs10923720	2.57142e-57
rs10923723	2.25376e-61
rs10923744	1.28789e-64
rs10923746	3.45659e-60
rs10923750	4.5424e-47
rs10923754	2.64135e-47
rs10923756	5.74232e-47
rs10923757	7.54032e-50
rs10923759	5.28023e-47
rs10923766	6.65468e-47
rs10923767	4.94022e-47
rs10930949	3.11895e-108
rs10930950	1.90065e-58
rs10930951	1.29566e-107
rs10930952	9.81343e-198
rs10930953	9.81343e-198
rs10930955	9.81343e-198
rs10930960	9.81343e-198
rs10931729	2.83106e-41
rs10931730	7.44171e-10
rs10931735	5.8938e-15
rs10931978	1.58766e-09
rs10932761	4.67008e-64
rs10932761	6.57558e-60
rs10932762	5.40306e-64
rs10932762	2.68377e-60
rs10932774	9.73011e-181
rs10932774	4.90381e-55
rs10932774	1.39725e-33
rs10934779	9.81343e-198
rs10934780	9.81343e-198
rs10936063	3.86948e-137
rs10936066	7.74304e-137
rs10936077	1.51451e-32
rs10936078	2.29574e-122
rs10936079	4.18449e-26
rs10936080	5.97177e-122
rs10936081	5.97177e-122
rs10936083	6.74467e-82
rs10936085	5.30593e-42
rs10936088	2.38659e-15
rs10936089	2.56151e-15
rs10939110	2.8477e-98
rs10941432	9.06709e-88
rs10941432	8.28019e-54
rs10941588	1.11266e-12
rs10945459	1.26868e-15
rs10946896	1.90421e-85
rs10946906	1.64094e-82
rs10947046	8.79075e-48
rs10947540	2.10305e-132
rs10948183	9.37951e-31
rs10948185	2.31068e-29
rs10948186	2.39632e-27
rs10948188	8.00826e-31
rs10948190	9.51115e-31
rs10948192	3.29714e-29
rs10948194	5.71351e-31
rs10948196	9.96332e-24
rs10948197	7.30695e-29
rs10948198	1.59948e-29
rs10948779	7.52329e-14
rs10951149	9.81343e-198
rs10951149	3.36434e-130
rs10951205	6.10343e-21
rs10953924	2.79949e-23
rs10953925	2.98519e-23
rs10953932	1.47469e-45
rs10953933	1.94107e-44
rs10955491	2.77453e-35
rs10967811	2.12853e-31
rs10967811	2.75572e-27
rs10987613	2.51914e-55
rs10987629	8.90037e-61
rs10987729	6.36406e-26
rs10987729	5.43588e-14
rs10987729	9.51861e-12
rs10987740	1.08819e-26
rs10987740	2.44878e-12
rs10987740	4.03358e-12
rs10987746	1.67947e-19
rs10992384	3.08945e-47
rs10992390	1.19396e-48
rs10992392	1.20811e-48
rs10992483	1.70372e-13
rs10992489	1.42533e-16
rs10993096	4.51948e-21
rs10993275	4.13229e-21
rs10993277	2.78774e-21
rs11007241	2.65152e-25
rs11007248	4.83947e-22
rs11016831	9.81343e-198
rs11016833	9.81343e-198
rs11016847	9.81343e-198
rs11031002	8.40161e-24
rs11031010	1.13725e-30
rs11031035	3.28435e-31
rs11031047	2.72707e-15
rs11031052	6.119e-30
rs11031058	2.82055e-29
rs11039074	6.00375e-14
rs11039074	3.86663e-09
rs11039097	3.55957e-20
rs11039097	2.62469e-14
rs11039097	7.80713e-10
rs11039097	6.11518e-08
rs11039105	1.45009e-20
rs11039105	2.35118e-14
rs11039105	7.90617e-10
rs11039105	3.84123e-08
rs11039149	4.83995e-29
rs11039165	3.90397e-33
rs11039166	8.30487e-66
rs11039166	3.54661e-58
rs11039166	3.57118e-55
rs11039166	2.30653e-53
rs1103996	4.03914e-28
rs110402	1.07838e-65
rs11042055	1.89033e-108
rs11042055	3.46736e-58
rs11042055	1.41734e-36
rs11042055	8.68336e-23
rs11042055	7.1251e-11
rs11042058	1.02448e-30
rs11042059	1.85576e-110
rs11042059	7.57038e-60
rs11042059	6.12833e-37
rs11042059	4.4289e-23
rs11042059	1.14331e-11
rs11042066	1.1086e-30
rs11042066	5.22274e-16
rs11042068	5.62554e-32
rs11042069	1.74537e-111
rs11042069	2.36071e-60
rs11042069	5.2318e-38
rs11042069	1.8201e-23
rs11042069	7.17127e-12
rs11042077	1.77108e-40
rs11042078	2.24103e-140
rs11042078	5.23857e-73
rs11042078	1.03205e-47
rs11042078	7.07549e-25
rs11042078	1.07378e-14
rs11042103	1.26117e-179
rs11042103	5.87312e-86
rs11042103	5.22636e-59
rs11042103	2.48881e-28
rs11042103	4.0815e-15
rs11042104	7.2788e-53
rs11042104	1.34707e-36
rs11042104	3.08083e-29
rs11042104	4.76699e-21
rs11042115	1.63554e-09
rs11042116	1.30809e-09
rs11042118	1.2523e-09
rs11042125	1.69819e-179
rs11042125	2.94419e-85
rs11042125	9.07067e-56
rs11042125	1.31785e-27
rs11042125	8.08424e-17
rs11042148	3.68406e-12
rs11042148	8.01653e-10
rs11042149	8.01445e-171
rs11042149	2.57261e-83
rs11042149	3.23995e-51
rs11042154	1.66844e-171
rs11042154	1.96779e-79
rs11042154	1.34026e-50
rs11042154	2.29501e-29
rs11042154	1.55874e-15
rs11055034	3.89071e-15
rs1105569	9.81343e-198
rs1105569	4.71249e-94
rs1105571	9.81343e-198
rs1105571	9.37194e-105
rs1105571	1.04536e-08
rs1105572	3.69992e-16
rs11056201	9.77417e-175
rs11056202	7.16561e-175
rs11056203	2.44916e-182
rs11056230	2.84277e-194
rs11056244	9.81343e-198
rs11057276	9.09818e-17
rs11057394	3.94977e-10
rs11057397	6.15537e-10
rs1106040	5.42582e-45
rs1106240	2.61892e-36
rs1106240	1.4695e-19
rs1106241	2.09014e-36
rs1106241	1.33238e-20
rs11063111	1.01776e-09
rs11064120	4.43546e-54
rs11064128	1.01731e-52
rs1107070	1.54232e-29
rs1107070	3.4646e-27
rs1107070	5.7188e-15
rs1107115	3.78429e-84
rs1107115	7.72674e-71
rs1107115	9.42726e-60
rs1107115	6.35411e-35
rs11071942	1.20165e-13
rs1107284	7.1985e-45
rs1107284	2.71576e-24
rs11073907	2.4456e-92
rs11073909	2.4456e-92
rs11073920	2.84277e-194
rs1107450	1.65524e-48
rs1107479	1.91845e-24
rs11074995	3.25154e-12
rs11074996	2.11627e-12
rs11075924	2.16889e-31
rs1107654	3.79282e-16
rs11076623	6.62065e-136
rs11076623	1.7969e-79
rs11076623	9.1539e-67
rs11076623	1.19528e-36
rs1107674	2.10228e-34
rs1107674	2.96456e-29
rs11077399	1.45396e-61
rs11077399	1.87141e-44
rs11077399	7.65317e-35
rs1107786	9.81343e-198
rs11077964	2.59103e-25
rs11077964	3.09157e-19
rs1107820	1.37367e-33
rs11078710	1.79455e-77
rs11078711	1.64596e-46
rs11078713	8.42861e-19
rs11078855	2.58533e-12
rs11078856	2.65557e-13
rs11078865	1.94737e-21
rs11078883	1.41665e-19
rs11079166	4.27552e-19
rs11079173	5.29193e-16
rs11079711	1.91835e-29
rs11079717	9.81343e-198
rs11079717	7.83872e-105
rs11079717	7.73196e-09
rs11079718	9.81343e-198
rs11079718	1.62662e-97
rs11079719	9.81343e-198
rs11079719	1.54016e-97
rs11079720	9.81343e-198
rs11079720	3.03191e-103
rs11079721	9.81343e-198
rs11079721	1.74663e-104
rs11079723	9.81343e-198
rs11079723	1.80064e-104
rs11079724	9.81343e-198
rs11079724	1.70162e-104
rs11079729	1.63638e-33
rs11079806	8.31347e-114
rs11079806	4.25844e-33
rs11079808	7.55688e-114
rs11079808	5.01748e-33
rs11079810	1.24178e-78
rs11079810	5.27203e-14
rs11079813	1.1727e-81
rs11079813	5.57909e-14
rs11079941	1.62078e-26
rs11079941	2.70723e-14
rs11079983	1.51066e-71
rs11079983	7.29846e-15
rs11079983	8.89906e-10
rs11079983	5.66072e-08
rs11079983	1.77192e-07
rs11079983	7.5057e-07
rs11079983	1.1081e-06
rs11080007	6.46323e-71
rs11080007	9.45344e-15
rs11080007	4.67031e-10
rs11080007	1.71168e-07
rs11080007	3.24211e-07
rs11080007	5.17253e-07
rs11080054	7.23658e-86
rs11080054	7.01641e-20
rs11080055	6.60804e-94
rs11080055	8.57429e-42
rs11080055	2.41952e-09
rs11084678	1.14835e-21
rs11084678	2.69464e-10
rs11084699	1.4935e-23
rs11084707	5.59077e-29
rs11084710	3.23424e-82
rs11089068	6.59146e-56
rs11089068	4.14918e-46
rs11089068	6.79071e-34
rs11089068	9.18751e-29
rs11089068	4.95797e-24
rs11089069	5.29044e-84
rs11089441	8.13291e-24
rs11089441	1.75125e-15
rs11089637	9.81343e-198
rs11089854	4.16992e-45
rs11089854	6.36369e-21
rs11089854	8.23438e-21
rs11090039	1.7947e-47
rs11090039	1.00138e-19
rs11091000	8.43928e-131
rs1109151	3.30665e-23
rs1109158	9.81343e-198
rs1109559	9.94168e-15
rs1109882	1.31997e-12
rs1110043	2.09085e-19
rs1110043	2.23411e-18
rs1110043	6.90838e-14
rs1110043	8.54812e-10
rs1110043	1.10871e-08
rs11102513	3.9553e-25
rs11102513	2.09818e-15
rs11102513	1.58592e-08
rs11102514	3.88159e-25
rs11102514	2.12883e-15
rs11102514	1.4823e-08
rs1110464	9.17239e-54
rs1110464	9.08849e-15
rs11105358	8.58825e-78
rs11105358	6.28508e-74
rs11105369	6.697e-162
rs11105369	7.229e-48
rs11105401	1.57105e-13
rs11107169	9.33603e-31
rs11107176	1.70533e-25
rs11121152	7.19804e-37
rs11121152	3.33056e-18
rs11121153	6.28836e-39
rs11121153	2.6593e-22
rs11121157	4.30583e-44
rs11121157	3.82966e-17
rs11121171	3.37733e-61
rs11121171	1.24136e-41
rs11121174	1.28999e-61
rs11121174	3.24948e-39
rs11121179	9.03636e-62
rs11121179	7.46114e-40
rs11121194	3.07136e-113
rs11121194	7.27941e-55
rs11121197	3.26014e-55
rs11121197	4.72796e-35
rs11121198	3.74349e-55
rs11121198	4.76336e-35
rs11121201	2.22249e-114
rs11121201	4.46318e-55
rs11121202	4.59651e-113
rs11121202	7.83766e-58
rs11121204	7.49413e-113
rs11121204	9.38499e-58
rs11121548	9.81343e-198
rs11121695	7.03259e-13
rs11121703	3.26733e-20
rs11121704	2.52696e-22
rs11121706	4.49359e-22
rs11121710	4.09948e-22
rs1112208	3.46485e-22
rs11122109	3.42634e-29
rs11122109	1.9727e-12
rs11123495	1.84236e-11
rs11123499	9.34942e-34
rs11125521	5.51968e-14
rs11125543	1.45876e-22
rs11125543	9.29466e-08
rs11125547	1.17754e-10
rs11125555	2.54901e-32
rs11125556	2.6671e-32
rs11128550	9.36103e-12
rs11129895	8.08222e-45
rs11129896	4.73574e-44
rs11130110	3.59954e-20
rs11130111	2.53032e-20
rs11130112	3.15955e-20
rs11130114	5.96954e-19
rs11130115	6.07798e-19
rs11130186	2.08026e-191
rs11130186	6.36673e-82
rs11130186	8.53982e-53
rs11130186	1.12564e-12
rs11130192	3.22425e-61
rs11130192	7.6623e-54
rs11130192	2.05219e-17
rs11130199	1.2857e-61
rs11130199	5.39493e-54
rs11130199	2.22883e-17
rs11130199	1.52353e-10
rs11130202	2.00661e-61
rs11130202	6.34062e-54
rs11130202	1.42123e-10
rs11130208	2.90587e-93
rs11130208	7.77828e-67
rs11130211	1.12898e-92
rs11130211	3.74037e-67
rs11130218	9.81343e-198
rs11130218	2.94063e-15
rs11130221	9.81343e-198
rs11130221	2.5492e-15
rs11130228	9.81343e-198
rs11130228	2.12929e-133
rs11130228	7.87338e-11
rs11130230	8.52609e-30
rs11130230	7.06933e-08
rs11130233	9.81343e-198
rs11130233	3.95856e-133
rs11130233	8.54952e-11
rs11130237	1.03523e-29
rs11130237	8.61261e-08
rs11130240	7.4374e-25
rs11130240	2.11395e-09
rs11130543	2.48812e-20
rs11133472	7.76907e-25
rs11133472	2.76118e-21
rs11133474	2.20889e-25
rs11133474	8.3284e-21
rs11135865	3.87145e-27
rs11135869	8.92852e-56
rs11135869	1.7911e-14
rs11135871	4.09418e-44
rs11135871	6.18907e-18
rs11135872	5.84876e-24
rs11146323	9.81343e-198
rs11147895	2.50401e-109
rs11147895	2.50122e-54
rs11150596	5.37775e-32
rs11150601	5.44718e-51
rs11150601	3.51265e-22
rs11150601	2.63207e-21
rs11150604	8.62175e-95
rs11150604	5.35067e-40
rs11150604	4.56632e-20
rs11150610	1.44893e-125
rs11150610	2.57985e-24
rs11150610	1.18278e-17
rs11150612	3.37802e-103
rs11150619	5.55328e-117
rs11150619	3.88903e-23
rs1115138	1.89879e-24
rs1115138	1.46682e-08
rs11152336	5.32689e-36
rs11152337	7.07837e-27
rs11153238	4.28471e-55
rs11153242	4.86907e-54
rs11154518	2.59698e-39
rs11154519	4.15318e-93
rs11154519	9.72862e-10
rs11154521	2.16214e-42
rs11154522	3.55635e-31
rs11154695	9.81343e-198
rs11154695	4.04291e-126
rs11154695	5.69728e-122
rs11154695	1.24589e-110
rs11154695	3.32143e-106
rs11154703	1.4683e-11
rs11155797	1.7356e-06
rs11156863	5.95307e-30
rs11156863	1.09189e-08
rs11156865	4.23738e-50
rs11156865	1.31729e-31
rs11156865	6.32991e-09
rs11156867	6.92887e-57
rs11156867	5.1594e-47
rs11156867	8.49836e-40
rs11156868	2.62117e-56
rs11156868	5.07059e-47
rs11156868	1.53085e-39
rs11158	4.98125e-18
rs11158	2.22504e-12
rs11159109	3.5603e-60
rs11159113	1.67216e-92
rs11159113	5.66107e-24
rs11159116	9.81343e-198
rs11159116	2.15377e-44
rs11159116	5.0629e-13
rs11159121	9.81343e-198
rs11159121	9.50288e-43
rs11159121	6.16421e-13
rs11160036	2.32645e-85
rs11160036	2.72699e-76
rs11160036	7.78977e-64
rs11160036	2.90195e-35
rs11160755	1.0984e-21
rs11160756	3.96941e-13
rs11160759	2.38961e-89
rs11160762	1.13094e-89
rs11160770	2.45286e-42
rs1116258	8.48529e-184
rs11167234	7.60102e-22
rs11168224	6.87797e-72
rs11168414	8.62985e-60
rs11168418	8.62985e-60
rs11168420	8.62985e-60
rs11168433	6.65534e-61
rs11168468	8.77087e-20
rs11168498	4.65117e-68
rs11168499	4.01553e-68
rs11168510	3.15378e-68
rs11168516	1.0121e-66
rs11168740	2.7296e-33
rs11168758	1.32884e-34
rs11168758	2.64509e-14
rs11168758	8.6408e-11
rs11169282	9.81343e-198
rs11169282	5.35582e-20
rs11169282	1.08084e-12
rs11169314	7.35378e-118
rs11169314	1.00611e-20
rs11169314	1.8962e-11
rs11169315	6.54238e-153
rs11169315	1.25341e-25
rs11169315	5.29629e-12
rs11169322	5.79472e-153
rs11169322	1.17148e-25
rs11169322	6.08693e-12
rs11169331	1.27815e-152
rs11169331	9.87072e-26
rs11169331	7.77686e-12
rs11169332	1.29852e-152
rs11169332	9.87072e-26
rs11169332	7.71196e-12
rs11169335	1.25148e-152
[truncated: 18,239 more rows]
